# Supplementary material for: Capsid and genome damage are the leading inactivation mechanisms of aerosolized porcine respiratory coronavirus at different relative humidities
Source: Appl Environ Microbiol. 2025 Apr 7;91(5):e02319-24. doi: 10.1128/aem.02319-24 (PMC12094281; doi:10.1128/aem.02319-24)
Supplement: MIQE information — Details of essential and desired information required in MIQE guidelines for opportunistic pathogen detection. [file aem.02319-24-s0002.xlsx]

## Sheet: MIQE
MIQE:Details of essential and desired information required in MIQE guidelines for opportunistic pathogen detection
Item to check	Provided (Y/N)	Comment
1. Sample
Description	Y	Included in methods section
Volume/mass of sample processed	Y	Included in methods section
Processing procedure	Y	Included in methods section
Sample storage conditions and duration	Y	-80 Celsius degree for long term storage
2. Nucleic acid extraction
Procedure and/or instrumentation	Y	Included in methods section
Name of kit and details of any modifications	Y	Included in methods section
Details of DNase or RNase treatment	N	Not done for extracted RNA
Contamination assessment (DNA or RNA)	Y	Included in methods section
Nucleic acid quantification	Y	Included in methods section
Instrument and method	Y	Included in methods section
Inhibition testing (Cq dilutions, spike, or other)	Y	Included in methods section
3. qPCR target information
Sequence accession number or official gene symbol	Y	Included in methods section
Amplicon length	Y	Included in SI
In silico specificity screen (BLAST, and so on)	Y	Included in methods section
Location of each primer by exon or intron (if applicable)	N	Not applicable
What splice variants are targeted?	N	Included in SI
4. qPCR oligonucleotides
Primer sequences	Y	Included in methods section and SI
Probe sequences	N	Not applicable
Location and identity of any modifications	N	Not done
5. qPCR protocol
Complete reaction conditions	Y	Included in methods section
Reaction volume and amount of DNA	Y	Included in methods section
Primer (probe) concentrations	Y	Included in methods section
Mg2+ and dNTP concentrations	N	Used commercial master mix
Polymerase identity and concentration	N	Used commercial master mix
Buffer/kit identity and manufacturer	Y	Included in methods section
Additives (SYBR Green I, DMSO, and so forth)	Y	Included in methods section
Complete thermocycling parameters	Y	Included in methods section and SI
Manufacturer of qPCR instrument	Y	Included in methods section
6. qPCR validation
Specificity (gel, sequence, melt, or digest)	Y	Included in methods section
For SYBR Green I, Cq of the NTC	Y	NO Cq value: underdetermined
Calibration curves with slope and y intercept	Y	Slope:-3.8 to -3.2, intercept:34-38
PCR efficiency calculated from slope	Y	85%-105%
r2 of calibration curve	Y	>0.98
Linear dynamic range	Y	10-10^7copies/uL
Cq variation at LOD	Y	0.286
Evidence for LOD	Y	3 copies/uL
7. Data analysis
qPCR analysis program (source, version)	Y	Included in methods section
Method of Cq determination	Y	Included in methods section
Outlier identification and disposition	N	Box Plot
Results for NTCs	Y	Underdetermined, no CT value
Justification of number and choice of reference genes	N	Not applicable
Description of normalization method	Y	Included in methods section
Number and stage (reverse transcription or qPCR) of technical replicates	Y	Included in methods section
Repeatability (intraassay variation)	Y	Too Few data for repeatavility
Statistical methods for results significance	Y	Included in methods section
Software (source, version)	Y	Included in methods section
Data transparency	available upon request	raw data available upon request
